# Supplementary material for: Insights into the RecQ helicase mechanism revealed by the structure of the helicase domain of human RECQL5
Source: Nucleic Acids Res. 2017 Jan 18;45(7):4231–43. doi: 10.1093/nar/gkw1362 (PMC5397160; doi:10.1093/nar/gkw1362)
Supplement: Supplementary Data [file gkw1362_Supplementary_Data.zip]

Archive with 3 entries (3 files):
- nar-02748-h-2016-File011.docx
- nar-02748-h-2016-File010.pdf
- nar-02748-h-2016-File012.avi
